# Supplementary material for: Magnetic CuFe2O4 Nanoparticles with Pseudocapacitive Properties for Electrical Energy Storage
Source: Molecules. 2022 Aug 20;27(16):5313. doi: 10.3390/molecules27165313 (PMC9413230; doi:10.3390/molecules27165313)
Supplement: Supplementary file 1 [file molecules-27-05313-s001.zip]

Archive with 1 entries (1 files):
- molecules-1829413-supplementary.pdf
